# Supplementary material for: A Shortcut from Metabolic-Associated Fatty Liver Disease (MAFLD) to Hepatocellular Carcinoma (HCC): c-MYC a Promising Target for Preventative Strategies and Individualized Therapy
Source: Cancers (Basel). 2021 Dec 31;14(1):192. doi: 10.3390/cancers14010192 (PMC8750626; doi:10.3390/cancers14010192)
Supplement: Supplementary file 1 [file cancers-14-00192-s001.zip]

Archive with 1 entries (1 files):
- cancers-1482711-supplementary.pdf
